# Supplementary material for: Impact of the COVID-19 Pandemic on Mental Health among Patients with Chronic Ocular Conditions
Source: Vision (Basel). 2023 Jul 11;7(3):49. doi: 10.3390/vision7030049 (PMC10366822; doi:10.3390/vision7030049)
Supplement: Supplementary file 1 [file vision-07-00049-s001.zip]

Archive with 1 entries (1 files):
- vision-2442736-supplementary.pdf
